# Supplementary material for: Exploring the success of Brazilian endemic clone Pseudomonas aeruginosa ST277 and its association with the CRISPR-Cas system type I-C
Source: BMC Genomics. 2020 Mar 23;21:255. doi: 10.1186/s12864-020-6650-9 (PMC7092672; doi:10.1186/s12864-020-6650-9)
Supplement: Supplementary file 1 — Additional file 1. General information about ST277 P. aeruginosa NCBI genomes. [file 12864_2020_6650_MOESM1_ESM.xlsx]

## Sheet: ST277 NCBI genomes
Strains	Acession	N Contigs	Specie	Country	Year	Source	49 Kb Plasmid	In163	blaSPM-1	rmtD	CrpP	AAC(6')-IIc	OXA-50	PDC-5	catB7	bcr-1	FosA	APH(3')-IIb	mexT	oprD	mexZ	nalC	pmrA	gyrA	PhoQ	lasR	rhlR	algB	exoU	exoS	exoT	exoY	N CRISPR – N spacers	CAS
WH-SGI-V-07484	NZ_LLPQ00000000	92	P. aerugionosa	USA	2005	NA	-	yes	yes	yes	yes	-	yes	yes	yes	yes	yes	yes	D240-247	D378,379	D437-456	S209R, G71E	L71R	T83I, D87N	-	-	-	-	-	yes	yes	yes	1-39	I-C
WH-SGI-V-07635	NZ_LLRG00000000	106	P. aerugionosa	USA	2005	NA	-	yes	-	yes	yes	yes	yes	yes	yes	yes	yes	yes	D240-247	D378,379	D437-456	S209R, G71E	L71R	T83I	-	-	-	-	-	yes	yes	yes	1-39	I-C
WH-SGI-V-07643	NZ_LLRO00000000	110	P. aerugionosa	USA	2005	NA	-	yes	-	yes	yes	yes	yes	yes	yes	yes	yes	yes	D240-247	D378,379	D437-456	S209R, G71E	L71R	T83I	-	M~181	-	-	-	yes	yes	yes	1-39	I-C
AZPAE12409	NZ_JUAF00000000	158	P. aerugionosa	USA	2007	cystic fibrosis	-	-	-	-	yes	-	yes	yes	yes	yes	yes	yes	D240-247	-	-	S209R, G71E	L71R	-		-	-	-	-	yes	yes	yes	-	-
AZPAE14853	NZ_JTUI00000000	122	P. aerugionosa	Brazil	2007	respiratory tract infection	-	yes	yes	yes	-	yes	yes	yes	yes	yes	yes	yes	D240-247	D378,379	D437-456	S209R, G71E	L71R	T83I	-	-	-	-	-	yes	yes	yes	-	-
AZPAE14923	NZ_JTRS00000000	104	P. aerugionosa	Brazil	2008	respiratory tract infection	-	yes	yes	yes	-	yes	yes	yes	yes	yes	yes	yes	D240-247	D378,379	D437-456	S209R, G71E	L71R	T83I	-	-	-	D382-393	-	yes	yes	yes	-	-
9BR	AFXI00000000	2	P. aerugionosa	Brazil	2002	NA	yes	yes	yes	yes	-	-	yes	yes	yes	yes	yes	yes	D240-247	D378,379	D437-456	S209R, G71E	L71R	T83I	-	-	-	-	-	yes	yes	yes	1-39	I-C
19BR	AFXJ00000000	1	P. aerugionosa	Brazil	2002	NA	-	yes	yes	yes	-	-	yes	yes	yes	yes	yes	yes	D240-247	D378,379	D437-456	S209R, G71E	L71R	T83I, D87N	-	-	-	-	-	yes	yes	yes	1-39	I-C
213BR	AFXK00000000	1	P. aerugionosa	Brazil	2002	NA	-	yes	yes	yes	-	-	yes	yes	yes	yes	yes	yes	D240-247	D378,379	D437-456	S209R, G71E	L71R	T83I	V260G	-	-	-	-	yes	yes	yes	1-22 e 1-11	I-C
PA1088	CP015001.1	1	P. aerugionosa	Brazil	1997	Urine	-	yes	yes	yes	-	-	yes	yes	yes	yes	yes	yes	D240-247	D378,379	D437-456	S209R, G71E	L71R	T83I	-	M~218	-	739	-	yes	yes	yes	1-39	I-C
PA11803	CP015003.1	1	P. aerugionosa	Brazil	2011	bloodstream	-	yes	yes	yes	-	-	yes	yes	yes	yes	yes	yes	D240-247	D378,379	D437-456	S209R, G71E	L71R	T83I	-	-	-	D382-393	-	yes	yes	yes	-	-
PA12117	NZ_LVXB00000000	3	P. aerugionosa	Brazil	2012	bloodstream	-	yes	yes	yes	-	-	yes	yes	yes	yes	yes	yes	D240-247	D378,379	D437-456	S209R, G71E	L71R	T83I	-	G~436	-	-	-	yes	yes	yes	-	-
PA3448	NZ_LVWC00000000	3	P. aerugionosa	Brazil	2003	bloodstream	yes	yes	yes	-	-	-	yes	yes	yes	yes	yes	yes	D240-247	D378,379	D437-456	S209R, G71E	L71R	T83I	-	-	-	-	-	yes	yes	yes	1-39	I-C
PA7790	CP014999.1	2	P. aerugionosa	Brazil	2006	tracheal aspirate	yes	yes	yes	-	-	-	yes	yes	yes	yes	yes	yes	D240-247	D378,379	D437-456	S209R, G71E	L71R	T83I	-	-	-	-	-	yes	yes	yes	1-39	I-C
PA8281	CP015002.1	1	P. aerugionosa	Brazil	2007	tracheal aspirate	-	yes	yes	-	-	-	yes	yes	yes	yes	yes	yes	D240-247	D378,379	D437-456	S209R, G71E	L71R	T83I	-	-	-	-	-	yes	yes	yes	1-39	I-C
AZPAE14819	NZ_JTVP00000000	98	P. aerugionosa	Brazil	2004	urinary tract infection	-	yes	yes	yes	-	yes	yes	yes	yes	yes	yes	yes	D240-247	D378,379	D437-456	S209R, G71E	L71R	T83I	-	-	-	-	-	yes	yes	yes	-	I-C
AZPAE14821	NZ_JTVN00000000	79	P. aerugionosa	Brazil	2004	urinary tract infection	-	yes	yes	yes	-	-	yes	yes	yes	yes	yes	yes	D240-247	D378,379	D437-456	S209R, G71E	L71R	T83I	-	-	-	-	-	yes	yes	yes	1-39	I-C
AZPAE14822	NZ_JTVM00000000	100	P. aerugionosa	Brazil	2004	Intra-abdominal tract infection	-	yes	-	yes	-	yes	yes	yes	yes	yes	yes	yes	D240-247	D378,379	D437-456	S209R, G71E	L71R	T83I	-	M~617	-	-	-	yes	yes	yes	-	I-C
AR_0064	NZ_MPBU00000000	16	P. aerugionosa	NA	NA	NA	-	yes	yes	-	-	-	yes	yes	yes	yes	yes	yes	D240-247	D378,379	D437-456	S209R, G71E	L71R	T83I	-	M~553	-	-	-	yes	yes	yes	1-38	I-C
PA19	PHST01000000	395	P. aerugionosa	Brazil	2010	River	-	yes	yes	-	yes	yes	yes	yes	yes	yes	yes	yes	D240-247	D378,379	D437-456	S209R, G71E	L71R	T83I	-	-	-	-	-	yes	yes	yes	1-12, 1-13, 1-6	I-C
LIM4308	NZ_QJOX00000000	722	P. aerugionosa	Brazil	2015	Bloodstream infection	-	yes	yes	yes	yes	yes	yes	yes	yes	yes	yes	yes	D240-247	D378,379	D437-456	S209R, G71E	L71R	T83I, D87N	-	-	K222T	-	-	yes	yes	yes	1-39	I-C
LIM1166	NZ_QJOZ00000000	449	P. aerugionosa	Brazil	2012	Bloodstream infection	-	yes	yes	-	-	yes	yes	yes	yes	yes	yes	yes	D240-247	D378,379	D437-456	S209R, G71E	L71R	T83I	-	-	-	-	-	yes	yes	yes	1-39	I-C
LIM1136	NZ_QJPA00000000	302	P. aerugionosa	Brazil	2012	Bloodstream infection	-	yes	yes	yes	yes	yes	yes	yes	yes	yes	yes	yes	D240-247	D378,379	D437-456	S209R, G71E	L71R	T83I, D87N	-	-	K222T	-	-	yes	yes	yes	1-39	I-C
LIM4519	NZ_QJPC00000000	766	P. aerugionosa	Brazil	2016	Bloodstream infection	-	yes	yes	yes	yes	yes	yes	yes	yes	yes	yes	yes	D240-247	D378,379	D437-456	S209R, G71E	L71R	T83I, D87N	-	-	K222T	-	-	yes	yes	yes	1-39	I-C
LIM1256	NZ_QJPD00000000	532	P. aerugionosa	Brazil	2012	Bloodstream infection	-	yes	yes	-	yes	yes	yes	yes	yes	yes	yes	yes	D240-247	D378,379	D437-456	S209R, G71E	L71R	T83I	-	-	-	-	-	yes	yes	yes	1-39	I-C
LIM1595	NZ_QJPF00000000	741	P. aerugionosa	Brazil	2012	Bloodstream infection	-	yes	yes	yes	yes	yes	yes	yes	yes	yes	yes	yes	D240-247	D378,379	D437-456	S209R, G71E	L71R	T83I, D87N	-	-	K222T	-	-	yes	yes	yes	1-39	I-C
LIM1209	NZ_QJPG00000000	271	P. aerugionosa	Brazil	2012	Bloodstream infection	-	yes	-	-	yes	yes	yes	yes	yes	yes	yes	yes	D240-247	D378,379	D437-456	S209R, G71E	L71R	T83I, D87N	-	-	K222T	-	-	yes	yes	yes	1-39	I-C
NCTC13921	NZ_UAUD00000000	24	P. aerugionosa	United Kingdom	2013	Throat	-	yes	-	yes	-	-	yes	yes	yes	yes	yes	yes	D240-247	D378,379	D437-456	S209R, G71E	L71R	T83I	-	-	-	-	-	yes	yes	yes	1-39	I-C
PA151	NZ_PHSS00000000	337	P. aerugionosa	Brazil	2011	river	-	yes	yes	yes	-	yes	yes	yes	yes	yes	yes	yes	D240-247	D378,379	D437-456	S209R, G71E	L71R	T83I	-	Gap	-	D382-393	-	yes	yes	yes	-	-
BWHPSA041	AZZM01000000	12	P. aerugionosa	USA	2013	BAL	-	-	-	-	-	-	yes	yes	yes	yes	yes	yes	D240-247	-	-	S209R, G71E	L71R	T83I	-	Gap	-	-	-	yes	yes	yes	-	-
829	NZ_NIPE00000000	99	P. aerugionosa	USA	2008	NA	-	yes	-	-	yes	-	yes	yes	yes	yes	yes	yes	D240-247	-	-	S209R, G71E	L71R	T83I	-	M~120	-	-	-	yes	yes	yes	-	-
Pa1242	CP022002.1	1	P. aerugionosa	Mexico	2014	Blood	-	-	-	-	-	-	yes	yes	yes	yes	yes	yes	D240-247	-	-	S209R, G71E	L71R	-	-	-	-	-	-	yes	yes	yes	-	-
WCHPA075019	CP028584.1	1	P. aerugionosa	China	2017	Pure Culture	-	-	-	-	-	-	yes	yes	yes	yes	yes	yes	D240-247	-	-	S209R, G71E	L71R	-	-	-	-	-	-	yes	yes	yes	-	-
CCBH276*	SRPL00000000	84	P. aeruginosa	Brazil	2004	Human	-	yes	-	-	-	yes	yes	yes	yes	yes	yes	yes	D240-247	D378,379	D437-456	S209R, G71E	L71R	T83I	-	M~215	-	-	-	yes	yes	yes	1-39	I-C
CCBH3462*	SRPM00000000	98	P. aeruginosa	Brazil	2007	Human	-	yes	yes	-	-	yes	yes	yes	yes	yes	yes	yes	D240-247	D378,379	D437-456	S209R, G71E	L71R	T83I	-	-	-	-	-	yes	yes	yes	1-39	I-C
CCBH4850*	SEMF00000000	103	P. aeruginosa	Brazil	2008	Urine	-	yes	yes	yes	yes	yes	yes	yes	yes	yes	yes	yes	D240-247	D378,379	D437-456	S209R, G71E	L71R	T83I	-	M~649	-	-	-	yes	yes	yes	1-39	I-C
CCH4851*	CP021380.1	1	P. aeruginosa	Brazil	2008	Catheter tip	-	yes	yes	yes	-	yes	yes	yes	yes	yes	yes	yes	D240-247	D378,379	D437-456	S209R, G71E	L71R	T83I	-	M~662	-	-	-	yes	yes	yes	1-40	I-C
CCBH5698*	SELC00000000	99	P. aeruginosa	Brazil	2010	Secretion swab	-	yes	yes	yes	-	yes	yes	yes	yes	yes	yes	yes	D240-247	D378,379	D437-456	S209R, G71E	L71R	T83I	-	M~178	-	-	-	yes	yes	yes	1-39	I-C
CCBH5939*	SEME00000000	129	P. aeruginosa	Brazil	2010	Urine	-	yes	-	yes	yes	yes	yes	yes	yes	yes	yes	yes	D240-247	D378,379	D437-456	S209R, G71E	L71R	T83I	-	M~215	-	-	-	yes	yes	yes	1-39	I-C
CCBH18249*	SELB00000000	99	P. aeruginosa	Brazil	2015	Urine	-	yes	yes	yes	yes	yes	yes	yes	yes	yes	yes	yes	D240-247	D378,379	D437-456	S209R, G71E	L71R	T83I	-	-	-	-	-	yes	yes	yes	1-39	I-C
21BR	NSNX01000009.1	52	P. aeruginosa	Brazil	2003	NA	-	yes	-	-	yes	yes	yes	yes	yes	yes	yes	yes	D240-247	D378,379	D437-456	S209R, G71E	L71R	T83I	-	M~590	-	-	-	yes	yes	yes	1-39	I-C
205BR	NSNZ00000000.1	54	P. aeruginosa	Brazil	2003	NA	-	yes	yes	-	yes	yes	yes	yes	yes	yes	yes	yes	D240-247	D378,379	D437-456	S209R, G71E	L71R	T83I	-	-	-	-	-	yes	yes	yes	1-39	I-C
36BR	NSNW00000000.1	50	P. aeruginosa	Brazil	2003	NA	yes	yes	-	yes	yes	yes	yes	yes	yes	yes	yes	yes	D240-247	D378,379	D437-456	S209R, G71E	L71R	T83I	-	-	-	-	-	yes	yes	yes	1-39	I-C
175BR	NSOB00000000.1	46	P. aeruginosa	Brazil	2003	NA	-	yes	-	yes	yes	-	yes	yes	yes	yes	yes	yes	D240-247	D378,379	D437-456	S209R, G71E	L71R	T83I	-	-	-	-	-	yes	yes	yes	1-39	I-C
W15Dec4	RXCS00000000.1	206	P. aeruginosa	Belgium	2001	NA	-	-	-	-	yes	-	-	yes	yes	yes	yes	yes	D240-247	-	-	S209R, G71E	L71R	-	-	M~638	-	-	-	yes	yes	yes	-	-
T3044	RXCD00000000.1	45	P. aeruginosa	Thailand	2013	Nasal mucosa	-	-	-	-	yes	-	-	yes	yes	yes	yes	yes	D240-247	-	D15	S209R, G71E	L71R	-	-	M~647	-	-	-	yes	yes	yes	-	-
PA298	CP040127.1	2	P. aeruginosa	China	2018	human gut	-	-	-	-	yes	-	-	yes	yes	yes	yes	yes	D240-247	-	-	S209R, G71E	L71R	T83I	-	M~178	-	-	-	yes	yes	yes	1-36	I-C
NA	not available
-	absent
*	Strains sequenced in this manuscript
