# Supplementary material for: Exploring the success of Brazilian endemic clone Pseudomonas aeruginosa ST277 and its association with the CRISPR-Cas system type I-C
Source: BMC Genomics. 2020 Mar 23;21:255. doi: 10.1186/s12864-020-6650-9 (PMC7092672; doi:10.1186/s12864-020-6650-9)
Supplement: Supplementary file 3 — Additional file 3. Spacers from ST277 P. aeruginosa CRISPR-Cas system type I-C. [file 12864_2020_6650_MOESM3_ESM.xlsx]

## Sheet: ST277
	ST277 standard spacers content (5'-3')
1	ACTTTATTGCCAGGGCGAGACGACAGCGAGCGGGCTG
2	ACCGTCGAGTTGCGTGATGGCAACAGCGTGACGGG
3	TCTTCGCATCTGGCGATCCGCGCGGCGAACCGAA
4	TGGTCTGGTGGATTCCTGGCACGAAGGTGTGCTGG*
5	GCTTCTGACGTAGCGAGTTGCTGACTGGCGCGTGA
6	TTCGCGGGCTCGCCCATCTTCGGCTCCTGAGGCT
7	CGCCAGTTTCCAAGTTGAAGCGTTGTCGGTGTACG*
8	TTGGCCGGCTCGCCGAAGGCCTTGCCGTCGTTCG
9	ACGATCTCGCAGCAGTAAGCCAGTGCCGGGGTC
10	TGAAACGCGCAAACCGCTACGTCGGGGTCCACAA
11	TCATGCTGCAATTCTCCTGCGCATGTCAGCCTCAA
12	AGCAGGCACGTACCGCAGGCTCTCGAAATGTTAAT
13	GACAAGCCACCTACCCACTCCTACAACCCTTTCGC
14	ATGGTCCTTGCCCTGCTTCGGCGAAGGCTCCTT
15	CCTGAACCGTTGCTGATCGAGGCCGATGGCCCAG
16	ACCACGCAGACGCTGGACGGTCTCACCTCCGCTGT
17	ACCGCCACACTGGAGTTGCGTGAGCGACCCATCAT
18	GCTGCCTGGCAGGCCTGCTTGAAGCCGGCCGAAAGC
19	ATCGCCGCAGACGCTACGCAGGCAGAGACCACTGCC
20	AGGCCGAAGCGCCGTGACTTGAAGACCTTGCCGA
21	TATTACGGTTCTGGGTGCAGCATCTGCGGGGGTG
22	TGGGGCGAGCTGCGCGGCAATCCGGCCGACCCCA
23	TCGATCCGTCCTACGCGCTCGCCTACGCGGTTG
24	AACTATGAGGTCGTCGAGGTCAAGACGGTGACCG
25	CGGACGCCCTTCGGGCCGAGGAGGATCACCTTGAACC
26	TTGCGCGGCTGGCCGCCGGCGGCCTGGCTGTGGTG
27	ATCTGCCACCGCGCCGAACTGGTGCTGCAGACC
28	GCGTGCTGCGCGAAACCCCGAAAGCGCACATCGT
29	TATCGCCAGTGAAAACCAGTTTCCACACTGTTCC
30	AGCGCGAAATCCCCGTTGGGAGAGAGTTTCACCCT
31	TTTTGCTCGGCTACGACTGTTCGCTCGAGCACGG
32	CAAGTCAGGCCGAAGAAAGAGACGATATAGCTGG*
33	ACCTCGCCGGTGCGCAGATCGAAAACGCCGGTAG
34	GATCCGTTCTTCATGGCGGTCGTCAAGGAGATAG
35	AGCGGCTCATGGCTCCTGCTGTTGCGGAACCCT
36	CTTCTTGAGATTGTCGAAGACGAATCCCCACTTG
37	GGCTACACGTTCTTCGCACCCTCGTTAGAGGAAG
38	GGTAGGTTTCATAACTGAAAATCTAGAAAACCGT
39	ACGGTCGCGCTGGCGGGATGCGCCGGCCAGGTG
*	Not 100% identical in all strains
