# Supplementary material for: Exploring the success of Brazilian endemic clone Pseudomonas aeruginosa ST277 and its association with the CRISPR-Cas system type I-C
Source: BMC Genomics. 2020 Mar 23;21:255. doi: 10.1186/s12864-020-6650-9 (PMC7092672; doi:10.1186/s12864-020-6650-9)
Supplement: Supplementary file 4 — Additional file 4. BLAT output from P. aeruginosa ST277 spacers against plasmids and phages. [file 12864_2020_6650_MOESM4_ESM.xlsx]

## Sheet: Plasmid BLAT output
match	mismatch	rep. match	N’s	Q gap count	Q gap bases	T gap count	T gap bases	Strand	Q name	Q size	Q start	Q end	T name	T size	T start	T end	block count	block sizes	qStarts	tStarts
33	1	0	0	0	0	0	0	-	277_spacer_37	34	0	34	NZ_CP027175.1	71782	62707	62741	1	34	0	62707
33	1	0	0	0	0	0	0	-	277_spacer_37	34	0	34	NZ_CP025054.1	59923	18783	18817	1	34	0	18783
33	1	0	0	0	0	0	0	-	277_spacer_37	34	0	34	NZ_CP025052.1	59923	18783	18817	1	34	0	18783
32	3	0	0	0	0	0	0	-	277_spacer_13	35	0	35	NZ_CP014062.1	5836684	3717677	3717712	1	35	0	3717677
29	0	0	0	0	0	0	0	+	277_spacer_3	34	5	34	NZ_CP027167.1	165365	48621	48650	1	29	5	48621
34	0	0	0	0	0	1	152	-	277_spacer_3	34	0	34	NZ_CP029091.1	165365	66178	66364	2	29,5,	0,29,	66178,66359,
		Q name*: spacer identification number

## Sheet: Phage BLAT output
match	mismatch	rep. match	N’s	Q gap count	Q gap bases	T gap count	T gap bases	Strand	Q name*	Q size	Q start	Q end	T name	T size	T start	T end	block count	block sizes	qStarts	tStarts
28	0	0	0	0	0	0	0	+	277_spacer_39	33	4	32	KU199710.1	49033	32416	32444	1	28	4	32416
28	0	0	0	0	0	0	0	+	277_spacer_39	33	4	32	KM389212.1	48826	109	137	1	28	4	109
28	0	0	0	0	0	0	0	+	277_spacer_39	33	4	32	HQ711984.1	49135	46873	46901	1	28	4	46873
30	0	0	0	0	0	0	0	+	277_spacer_39	33	3	33	AP009624.1	46872	25693	25723	1	30	3	25693
28	0	0	0	0	0	0	0	-	277_spacer_39	33	4	32	KM389463.1	48915	48429	48457	1	28	1	48429
28	0	0	0	0	0	0	0	-	277_spacer_39	33	4	32	KM389210.1	49418	48993	49021	1	28	1	48993
32	1	0	0	0	0	0	0	-	277_spacer_35	33	0	33	KX198612.1	43277	30812	30845	1	33	0	30812
34	0	0	0	0	0	1	24	+	277_spacer_31	34	0	34	AP009624.1	46872	8116	8174	2	25,9,	0,25,	8116,8165,
35	0	0	0	0	0	0	0	-	277_spacer_26	35	0	35	JX403939.1	49381	37902	37937	1	35	0	37902
37	0	0	0	0	0	0	0	+	277_spacer_25	37	0	37	KU310943.1	50183	22468	22505	1	37	0	22468
37	0	0	0	0	0	0	0	+	277_spacer_25	37	0	37	KM389463.1	48915	15187	15224	1	37	0	15187
37	0	0	0	0	0	0	0	+	277_spacer_25	37	0	37	KM389210.1	49418	14437	14474	1	37	0	14437
37	0	0	0	0	0	0	0	+	277_spacer_25	37	0	37	JX403939.1	49381	7309	7346	1	37	0	7309
37	0	0	0	0	0	0	0	-	277_spacer_25	37	0	37	KU199710.1	49033	16622	16659	1	37	0	16622
37	0	0	0	0	0	0	0	-	277_spacer_25	37	0	37	KM389212.1	48826	34656	34693	1	37	0	34656
37	0	0	0	0	0	0	0	-	277_spacer_25	37	0	37	HQ711984.1	49135	32527	32564	1	37	0	32527
31	0	0	0	0	0	0	0	+	277_spacer_24	34	3	34	LN610590.1	37238	31105	31136	1	31	3	31105
32	2	0	0	0	0	0	0	+	277_spacer_24	34	0	34	KU199709.1	36629	30492	30526	1	34	0	30492
31	0	0	0	0	0	0	0	+	277_spacer_24	34	3	34	KU199708.1	36938	30815	30846	1	31	3	30815
28	0	0	0	0	0	0	0	+	277_spacer_24	34	6	34	KT968832.1	37714	31169	31197	1	28	6	31169
31	0	0	0	0	0	0	0	+	277_spacer_24	34	3	34	KM389336.1	18149	12348	12379	1	31	3	12348
31	0	0	0	0	0	0	0	+	277_spacer_24	34	3	34	KM389278.1	27224	22486	22517	1	31	3	22486
31	0	0	0	0	0	0	0	+	277_spacer_24	34	3	34	KM233689.1	37359	31240	31271	1	31	3	31240
31	0	0	0	0	0	0	0	+	277_spacer_24	34	3	34	KJ477077.1	37380	30169	30200	1	31	3	30169
28	0	0	0	0	0	0	0	+	277_spacer_24	34	6	34	KF475786.1	36838	30709	30737	1	28	6	30709
31	0	0	0	0	0	0	0	+	277_spacer_24	34	3	34	JX495042.1	39552	33708	33739	1	31	3	33708
28	0	0	0	0	0	0	0	+	277_spacer_24	34	6	34	JX434033.1	36429	30301	30329	1	28	6	30301
31	0	0	0	0	0	0	0	+	277_spacer_24	34	3	34	JX434032.1	36947	30832	30863	1	31	3	30832
33	1	0	0	0	0	0	0	+	277_spacer_24	34	0	34	JX434031.1	37095	30947	30981	1	34	0	30947
31	0	0	0	0	0	0	0	+	277_spacer_24	34	3	34	JX434030.1	37740	31611	31642	1	31	3	31611
31	0	0	0	0	0	0	0	+	277_spacer_24	34	3	34	JQ762257.1	36847	30793	30824	1	31	3	30793
31	0	0	0	0	0	0	0	+	277_spacer_24	34	3	34	JQ067085.2	36570	30446	30477	1	31	3	30446
31	0	0	0	0	0	0	0	+	277_spacer_24	34	3	34	JN811560.1	37840	31705	31736	1	31	3	31705
33	1	0	0	0	0	0	0	-	277_spacer_24	34	0	34	KM389464.1	36654	6115	6149	1	34	0	6115
28	0	0	0	0	0	0	0	-	277_spacer_24	34	6	34	KM389462.1	37173	6106	6134	1	28	0	6106
31	0	0	0	0	0	0	0	-	277_spacer_24	34	3	34	KM389460.1	37414	7193	7224	1	31	0	7193
31	0	0	0	0	0	0	0	-	277_spacer_24	34	3	34	KM389326.1	37070	7191	7222	1	31	0	7191
32	1	0	0	0	0	0	0	-	277_spacer_23	33	0	33	KM389227.1	6006	5879	5912	1	33	0	5879
34	0	0	0	0	0	0	0	+	277_spacer_21	34	0	34	KM389229.1	28951	5205	5239	1	34	0	5205
34	0	0	0	0	0	0	0	-	277_spacer_21	34	0	34	KX198612.1	43277	37796	37830	1	34	0	37796
34	0	0	0	0	0	0	0	-	277_spacer_21	34	0	34	KT887558.1	41871	16196	16230	1	34	0	16196
34	2	0	0	0	0	0	0	-	277_spacer_18	36	0	36	KT968831.1	60919	14645	14681	1	36	0	14645
32	2	0	0	0	0	0	0	+	277_spacer_15	34	0	34	DQ163912.1	39199	20043	20077	1	34	0	20043
35	0	0	0	0	0	0	0	+	277_spacer_12	35	0	35	KM389463.1	48915	24325	24360	1	35	0	24325
35	0	0	0	0	0	0	0	+	277_spacer_12	35	0	35	KM389210.1	49418	23330	23365	1	35	0	23330
35	0	0	0	0	0	0	0	-	277_spacer_12	35	0	35	KU199710.1	49033	7486	7521	1	35	0	7486
35	0	0	0	0	0	0	0	-	277_spacer_12	35	0	35	KM389212.1	48826	25765	25800	1	35	0	25765
33	1	0	0	0	0	0	0	+	277_spacer_10	34	0	34	KM389463.1	48915	40830	40864	1	34	0	40830
33	1	0	0	0	0	0	0	+	277_spacer_10	34	0	34	KM389210.1	49418	40612	40646	1	34	0	40612
33	1	0	0	0	0	0	0	-	277_spacer_10	34	0	34	KU199710.1	49033	40009	40043	1	34	0	40009
33	1	0	0	0	0	0	0	-	277_spacer_10	34	0	34	KM389212.1	48826	8484	8518	1	34	0	8484
34	0	0	0	0	0	0	0	+	277_spacer_3	34	0	34	LN610573.1	86246	7427	7461	1	34	0	7427
35	0	0	0	0	0	0	0	+	277_spacer_2	35	0	35	LN898172.1	39593	34838	34873	1	35	0	34838
35	0	0	0	0	0	0	0	+	277_spacer_2	35	0	35	JX495041.1	39014	34194	34229	1	35	0	34194
33	2	0	0	0	0	0	0	+	277_spacer_2	35	0	35	AF232233.1	38439	34261	34296	1	35	0	34261
34	1	0	0	0	0	0	0	-	277_spacer_2	35	0	35	KM389238.1	10499	5565	5600	1	35	0	5565
29	1	0	0	0	0	0	0	+	277_spacer_4	65	0	30	KT968831.1	60919	50327	50357	1	30	0	50327
35	0	0	0	0	0	0	0	+	277_spacer_4	65	0	35	KM389210.1	49418	25419	25454	1	35	0	25419
35	0	0	0	0	0	0	0	-	277_spacer_4	65	0	35	KM389212.1	48826	23676	23711	1	35	30	23676
Q name*: spacer identification number
