# Supplementary material for: Exploring the success of Brazilian endemic clone Pseudomonas aeruginosa ST277 and its association with the CRISPR-Cas system type I-C
Source: BMC Genomics. 2020 Mar 23;21:255. doi: 10.1186/s12864-020-6650-9 (PMC7092672; doi:10.1186/s12864-020-6650-9)
Supplement: Supplementary file 5 — Additional file 5. Acr putative sequences. [file 12864_2020_6650_MOESM5_ESM.xlsx]

## Sheet: Putative Acr
Identifier	Origin	Corresponding acr
NZ_CP025052.1	Plasmid	AcrF_JBD5_79aa
NZ_CP025054.1	Plasmid	AcrF_JBD5_79aa
NZ_CP027175.1	Plasmid	AcrF_JBD5_79aa
JN811560.1_JBD26	Phage	-
JQ067085.2_PaMx73	Phage	AcrF_JBD24
JQ762257.1	Phage	AcrF_JDB30
JX434030.1	Phage	AcrF_JBD5_79aa
JX434031.1	Phage	AcrF_JBD24
JX434032.1	Phage	AcrF_JDB30
JX434033.1	Phage	AcrF_JBD88a
KF475786.1	Phage	-
KJ477077.1	Phage	-
KM233689.1	Phage	-
KM389278.1	Phage	-
KM389326.1	Phage	-
KM389336.1	Phage	-
KM389460.1	Phage	-
KM389462.1	Phage	AcrF_JBD5_79aa
KM389464.1	Phage	-
KT968832.1	Phage	AcrF_JBD5_79aa
KU199708.1	Phage	AcrF_JDB30
KU199709.1	Phage	AcrF_JBD88a
LN610590.1	Phage	AcrF_JBD24
