# Supplementary material for: Exploring the success of Brazilian endemic clone Pseudomonas aeruginosa ST277 and its association with the CRISPR-Cas system type I-C
Source: BMC Genomics. 2020 Mar 23;21:255. doi: 10.1186/s12864-020-6650-9 (PMC7092672; doi:10.1186/s12864-020-6650-9)
Supplement: Supplementary file 6 — Additional file 6. Acr nucleotide sequences from plasmids. [file 12864_2020_6650_MOESM6_ESM.txt]

>NZ_CP025052.1 Acr

ATGAGCCGACCAACAGTCGTTACGGTGACGGAAACCTCCTGGAATCCGGGCAGCTACGAGGTCAACGTAGAGCGGGATGGCAAAATGGTCGTTGGCCGGGCCCGCGCGGGAAGCGATCCCGG
CGCAGCTGCGGCGAAGGCCATGCAGATGGCCATGGAGTGGGGGAGCCCGAACTACGTCATTCTCGGCAGCAACAAGGTGATGGCGTTCATACCGGAACAACTGCGGGTGAAAATGTGA

>NZ_CP025054.1 Acr

ATGAGCCGACCAACAGTCGTTACGGTGACGGAAACCTCCTGGAATCCGGGCAGCTACGAGGTCAACGTAGAGCGGGATGGCAAAATGGTCGTTGGCCGGGCCCGCGCGGGAAGCGATCCCGG
CGCAGCTGCGGCGAAGGCCATGCAGATGGCCATGGAGTGGGGGAGCCCGAACTACGTCATTCTCGGCAGCAACAAGGTGATGGCGTTCATACCGGAACAACTGCGGGTGAAAATGTGA

>NZ_CP027175.1 Acr

ATGAGCCGACCAACAGTCGTTACAGTGACAGAAGTTTCCAGGAATCCGGGCAGCTACGAGGTCAACGTAGAGCGGGATGGCAAAATGGTCGTTGGCCGGGCCCGCGCGGGAAGCGATCCCGG
CGCAGCTGCGGCGAAGGCCATGCAGATGGCCATGGAGTGGGGGAGCCCGAACTACGTCATTCTCGGCAGCAACAAGGTTCTTGCGTTCATACCGGAACAACTGCGGGTGAAAATGTGA
