# Supplementary material for: Exploring the success of Brazilian endemic clone Pseudomonas aeruginosa ST277 and its association with the CRISPR-Cas system type I-C
Source: BMC Genomics. 2020 Mar 23;21:255. doi: 10.1186/s12864-020-6650-9 (PMC7092672; doi:10.1186/s12864-020-6650-9)
Supplement: Supplementary file 7 — Additional file 7. Acr nucleotide sequences from phages. [file 12864_2020_6650_MOESM7_ESM.txt]

>JN811560.1_JBD26 Acr

ATGATGACCATCAGTAAGACAGACATTGACTGTTACCTCCAGACCTACGTTGTTATCGACCCAGTAAGCAACGGGTGGCAGTGGGGAATCGATGAGAATGGAGTCGGTGGCGCCCTCCATCATGGCCGAGTAGAGATGGTTGAAGGTGAGAATGGTTACTTCGGCTTGCGTGGCGCCACTCACCCGACCGAGAAGGAAGCCATGGCCGCCGCGCTCGGGTATCTGTGGAAATGCCGACAGGACCTGGTGGCCATCGCTCGCAATGATGCAATTGAAGCCGAGAAATACCGTGCCAAGGCCTGA

>JQ067085.2_PaMx73

ATGATGACCATCAGTAAGACAGACATTGACTGTTACCTCCAGACCTACGTTGTTATCGACCCAGTAAGCAACGGGTGGCAGTGGGGAATCGATGAGAATGGAGTCGGTGGCGCCCTCCATCA
TGGCCGAGTAGAGATGGTTGAAGGTGAGAATGGTTACTTCGGTTTGCGTGGCGCCACTCACCCGACCGAGAAGGAAGCCATGGCCGCCGCGCTCGGGTATCTGTGGAAGTGCCGACAGGACC
TGGTGGCCATCGCTCGCAATGATGCAATTGAAGCCGAGAAATACCGTGCCAAGGCCTGA

>JQ762257.1 Acr

ATGAAGTTCATCAAATACCTCAGCACCGCTCACCTGAACTATATGAATATCGCCGTTTACGAAAATGGCAGCAAAATCAAAGCCCGCGTTGAGAACGTCGTAAACGGCAAAAGCGTTGGTGC
TCGTGATTTTGACTCAACGGAGCAACTGGAATCCTGGTTTTATGGTCTGCCTGGCAGTGGCCTCGGTCGTATTGAAAACGCTATGAATGAGATTTCCCGGCGTGAAAACCCCTGA

>JX434030.1 Acr

ATGAGCCGACCAACAGTCGTTACGGTGACGGAAACCCCCAGGAATCCGGGAAGCTACGAGGTCAACGTAGAGCGGGATGGCAAAATGGTCGTTGGCCGGGCCCGCGCGGGAAGCGATCCCGG
CGCAGCTGCGGCGAAGGCCATGCAGATGGCCATGGAGTGGGGGAGCCCGAACTACGTCATTCTCGGCAGCAACAAGGTTCTTGCGTTCATACCGGAGCAACTGCGGGTGAAAATGTGA

>JX434031.1 Acr

ATGATGACCATCAGTAAGACAGACATTGACTGTTACCTCCAGACCTACGTTGTTATCGACCCAGTAAGCAACGGGTGGCAGTGGGGAATCGATGAGAATGGAGTCGGTGGCGCCCTCCATCA
TGGCCGAGTAGAGATGGTTGAAGGTGAGAATGGTTACTTCGGTTTGCGTGGCGCCACTCACCCGACCGAGAAGGAAGCCATGGCCGCCGCGCTCGGGTATCTGTGGAAGTGCCGACAGGACC
TGGTGGCCATCGCTCGCAATGATGCAATTGAAGCCGAGAAATACCGTGCCAAGGCCTGA

>JX434032.1 Acr 

ATGAAGTTCATCAAATACCTCAGCACCGCTCACCTGAACTATATGAATATCGCCGTTTACGAAAATGGCAGCAAAATCAAAGCCCGCGTTGAGAACGTCGTAAACGGCAAAAGCGTTGGTGC
TCGTGATTTTGACTCAACGGAGCAACTGGAATCCTGGTTTTATGGTCTGCCTGGCAGTGGCCTCGGTCGTATTGAAAACGCTATGAATGAGATTTCCCGGCGTGAAAACCCCTGA

>JX434033.1

ATGAGCAGCACGATTTCAGACCGCATCATCTCCCGCTCGGTTATTGAAGCGGCTCGATTCATTCAGTCCTGGGAAGATGCGGACCCCGACAACCTGACTGAAAGCCAGGTTCTGGCCGCTTC
TAGTTTCGCCGCCAGGCTCCATGAGGGGCTTCAGGCTACCGTCCTGCAACGACTGGTGGACGAGTCCAATCGTGACGAATATCGCGAGTTCCAGGCCTGGGAAGAGGCGCTGCTCAACGCAG
ATGGACGAGTAACGAGCAACCCGTTTGCCGATTGGGGATGGTGGTATCGCATCGCCAACGTGATGCTGGCCACTGCCTCGCAGAACGTAGGCGTCGCCTGGGGAAGCCATGTCCATGGTCGT
TTAATGGCTATTTTTCAGGACAGGTTCCAACAGCATTATGAGGATGAGGAATGCTGA

>KF475786.1 Acr

GTGAAACCTGACGCCTCCAGCCACAATCCAGACCCGCGCTACCTGCGCGGGCTGCTCAAGAAAGCCGGTATCAGCCAGCGGCGCGCAGCCGAGCTGCTCGGCCTCAGTGACAGGGTGATGCG
CTATTACCTGAGCGAGGATGTCAAAGAGGGCTACCGTCCCGCGCCGTATACCGTCCAGTTCGCCCTGGAGTGCCTGGCGAGCGACCCACCATCTGCGTGA

>KJ477077.1 Acr

ATGACTAAGACCGCACAAATGATCGCTCAGCAGCACAAAGATACTGTCGCAGCGTGCGAAGCCGCCGAAGCCATCGCTATCGCTAAAGATCAGGTATGGGATGGCGAGGGCTATACCAAGTA
CACGTTCGACGACAACAGCGTCCTGATCCAGTCGGGCACTACCCAGTACGCGATGGATGCCGACGACGCAGACAGCATCAAAGGCTATGCGGACTGGCTGGACGACGAAGCTCGCTCCGCCG
AAGCGTCGGAGATCGAGCGTCTGCTTGAATCGGTCGAGGAGGAGTGA

>KM233689.1 Acr

ATGACTACGTTCACCAGCATCGTTACCACTAACCCTGATTTCGGCGGATTCGAGTTCTACGTTGAAGCGGGACAGCAGTTCGACGATTCAGCATATGAAGAGGCATACGGTGTTAGCGTTCC
TACCGCCGTGGTCGAGGAAATGAACGCTAAAGCGGCGCAGTTGAAAGACGGCGAGTGGCTTAATGTCTCGCATGAAGCCTGA

>KM389278.1 Acr

ATGACTAAGACCGCACAAATGATCGCTCAGCAGCACAAAGATACTGTCGCAGCGTGCGAAGCCGCCGAAGCCATCGCTATCGCTAAAGATCAGGTATGGGATGGCGAGGGCTATACCAAGTA
CACGTTCGACGACAACAGCGTCCTGATCCAGTCGGGCACTACCCAGTACGCGATGGATGCCGACGACGCAGACAGCATCAAAGGCTATGCGGACTGGCTGGACGACGAAGCTCGCTCCGCCG
AAGCGTCGGAGATCGAGCGTCTGCTTGAATCGGTCGGTGCTGAAGCCTGA

>KM389326.1 Acr

ATGAGCACCCAGCACACATACGAACAAATCGCTGAAGACTTCCGCCTGTGGGGCGAGTACATGGACCCCAACGCAGAAATGACCGAAGAGGAATTCCAGGCCCTCTCCACCGAGGAGAAGGT
CGCCATGCAAGTCGAGGCATTCGGTGCTGAAGCCTGA

>KM389336.1 Acr

ATGGCCGCCGCGCTCGGGTATCTGTGGAAATGCCGACAGGACCTGGTGGCCATCGCTCGCAATGATGCAATTGAAGCCGAGAAATACCGTGCCAAGGCCTGA

>KM389460.1 Acr

GTGCTGAAGCCTGACGCCTCCAACCACAATCCAGACCCGCGCTACCTGCGCGGGCTGCTCAAGAAAGCTGGCATCAGCCAGCGGCGCGCAGCCGAGCTGCTCGGCCTCAGTGACAGGGTGAT
GCGCTATTACCTGAGCGAGGACGTCAAGGAGGGCTACCGTCCCGCGCCGTATACCGTCCAGTTCGCCCTGGAGTGCCTGGCGAACGACCCGCCATCTGCGTGA

>KM389462.1 Acr

ATGAGCCGACCAACAGTCGTTACGGTGACGGAAACCCCCAGGAATCCGGGAAGCTACGAGGTCAACGTAGAGCGGGATGGCAAAATGGTCGTTGGCCGGGCCCGCGCGGGAAGCGATCCCGG
CGCAGCTGCGGCGAAGGCCATGCAGATGGCCATGGAGTGGGGGAGCCCGAACTACGTCATTCTCGGCAGCAACAAGGTTCTTGCGTTCATACCGGAGCAACTGCGGGTGAAAATGTGA

>KM389464.1 Acr

ATGACTAAGACCGCACAAATGATCGCTCAGCAGCACAAAGATACTGTCGCAGCGTGCGAAGCCGCCGAAGCCATCGCTATCGCAAAAGATCAGGTCTGGGATGGCGAGGGCTATACCAAGTA
CACGTTCGACGACAACAGCGTTCTGATCCAGTCGGGCACTACTCAGTACGCGATGGATGCCGACGACGCAGACAGCATCAAAGGCTATGCGGACTGGCTGGACGACGAAGCTCGCACCGCAG
AAGATTCAGAAATCAAGCGCCTGCTCGAAGCGGTCGAAGATGAAGCCTGA

>KT968832.1 Acr

ATGAGCCGACCAACAGTCGTTACGGTGACGGAAACCCCCAGGAATCCGGGAAGCTACGAGGTCAACGTAGAGCGGGATGGCAAAATGGTCGTTGGCCGGGCCCGCGCGGGAAGCGATCCCGG
CGCAGCTGCGGCGAAGGCCATGCAGATGGCCATGGAGTGGGGGAGCCCGAACTACGTCATTCTCGGCAGCAACAAGGTTCTTGCGTTCATACCGGAGCAACTGCGGGTGAAAATGTGA

>KU199708.1 Acr

ATGAAGTTCATCAAATACCTCAGCACCGCTCACCTGAACTATATGAATATCGCCGTTTACGAAAATGGCAGCAAAATCAAAGCCCGCGTTGAGAACGTCGTAAACGGCAAAAGCGTTGGTGC
TCGTGATTTTGACTCAACGGAGCAACTGGAATCCTGGTTTTATGGTCTGCCTGGCAGTGGCCTCGGTCGTATTGAAAACGCTATGAATGAGATTTCCCGGCGTGAAAACCCCTGA

>KU199709.1 Acr

ATGAGCAGCACGATTTCAGACCGCATCATCTCCCGCTCGGTTATTGAAGCGGCTCGATTCATTCAGTCCTGGGAAGATGCGGACCCCGACAACCTGACTGAAAGCCAGGTTCTGGCCGCTTC
TAGTTTCGCCGCCAGGCTCCATGAGGGGTTCCAGGCTACCGTCCTGCAACGACTCGTGGACGACTCCAATCATGAAGAGTATCGCGAGTTCAAGGCGTGGGAAGAGGCGCTACTCAACGCAG
ATGGACGAGTCGCGAGCAACCCATTTGCCGATTGGGGGTGGTGGTATCGCATCGCCAACGTGATGCTTGCCACTGCCTCGCAGAACATAGGCGTCGCCTGGGGAAGCCACGTACATGGTCGT
TTAATGGCTATTTTTCAGGACAGGTTCCAACAGCATTATGAGGATGAGGAATGCTGA

>LN610590.1 Acr

ATGATGACCATCAGTAAGACAGACATTGACTGTTACCTCCAGACCTACGTTGTTATCGACCCAGTAAGCAACGGGTGGCAGTGGGGAATCGATGAGAATGGAGTCGGTGGCGCCCTCCATCA
TGGCCGAGTAGAGATGGTTGAAGGTGAGAATGGTTACTTCGGTTTGCGTGGCGCCACTCACCCGACCGAGAAGGAAGCCATGGCCGCCGCGCTCGGGTATCTGTGGAAGTGCCGACAGGACC
TGGTGGCCATCGCTCGCAATGATGCAATTGAAGCCGAGAAATACCGTGCCAAGGCCTGA
